# Supplementary material for: IL21 is predominantly produced by a CXCL13 associated CD4+ T cell subset and shapes the immune microenvironment in colorectal cancer
Source: Front Immunol. 2026 Jun 26;17:1865519. doi: 10.3389/fimmu.2026.1865519 (PMC13350345; doi:10.3389/fimmu.2026.1865519)
Supplement: Supplementary file 2 [file DataSheet2.csv]

	cutpoint	statistic
X..CD8.Positive.Cells	1.779869	1.938517089
X..CD4.Positive.Cells	0.885906	1.723129228
X..IL21.Positive.Cells	1.509295	2.691796652
X..CXCL13.Positive.Cells	0.154987	1.680872084
X..PANCK.Positive.Cells	44.121918	1.726660835
X..IL21.CD4..Positive.Cells	0.020768	1.838391008
X..CXCL13.CD4..Positive.Cells	0.015473	1.49639559
X..CXCL13.CD8..Positive.Cells	0	1.416246339
X..CXCL13.PANCK..Positive.Cells	0.102854	1.567680078
X..CXCL13.IL21.CD4..Positive.Cells	0.017117	1.397592217
